# Supplementary material for: Differentially Expressed miRNA Profiles in Serum-Derived Exosomes from Cattle Infected with Lumpy Skin Disease Virus
Source: Pathogens. 2025 Feb 10;14(2):176. doi: 10.3390/pathogens14020176 (PMC11858326; doi:10.3390/pathogens14020176)
Supplement: Supplementary file 1 [file pathogens-14-00176-s001.zip]

Archive with 1 entries (1 files):
- pathogens-3467702-supplementary.pdf
